# Supplementary material for: Menstrual Health Experiences of People with Intellectual Disabilities and Their Caregivers during Vanuatu’s Humanitarian Responses: A Qualitative Study
Source: Int J Environ Res Public Health. 2022 Nov 5;19(21):14540. doi: 10.3390/ijerph192114540 (PMC9653728; doi:10.3390/ijerph192114540)
Supplement: Supplementary file 1 [file ijerph-19-14540-s001.zip]

Archive with 3 entries (3 files):
- S1_In_depth_interview_topic_guide_caregiver.pdf
- S2_PhotoVoice_and_ranking.pdf
- S3_Observation_of_the_young_person.pdf
